# Supplementary material for: Position and sequence conservation in Amniota of polymorphic enhancer HS1.2 within the palindrome of IgH 3'Regulatory Region
Source: BMC Evol Biol. 2011 Mar 15;11:71. doi: 10.1186/1471-2148-11-71 (PMC3068965; doi:10.1186/1471-2148-11-71)
Supplement: Additional file 1 — Identified Transcription Factor Binding Sites (listed if found more than 10 time). [file 1471-2148-11-71-S1.XLS]

## Sheet: Sheet1
Supplementary table 1: # Transcription Factor Binding Sites (listed if greater than 10).
					Transcription Factor name and TRANSFAC #
					c-Jun	C/EBPalp	E4	MyoD	c-Myc	AP-2	GATA-1	Sp1	Krox-20	WT1	CPE bind	Oct-1	HSTF	Adf-1	SRF	ETF	delta fa	AP-1	NF-1	NF-1	NF-muE1
	Species	29mer	#40mer	Accessions	1.1.1.1	1.1.3.0	1.2.1.0	1.2.2.0	1.3.2.1	1.6.1.0	2.2.1.1	2.3.1.0	2.3.2.1	2.3.2.3	2.3.3.0	3.1.2.2	3.4.1.0	3.5.1.2	4.3.2.0	9.9.270	9.9.278	9.9.29	9.9.537	9.9.539	9.9.561	Tot
Polymorphic HS1.2	Pan troglodytes	present	12	AACZ03171140	6	7	4	4	10	17	1	54	9	8	/	1	1	/	6	1	1	1	1	3	1	136
	Papio hamadryas	present	8	1987725335, 1988915424	/	2	5	5	7	14	/	46	8	6	/	1	1	1	1	2	1	/	2	8	1	111
	Macaca mulatta	present	6	332719849	/	2	/	/	5	8	1	27	3	2	/	1	2	1	/	1	/	/	1	6	1	61
	Nomascus leucogenys	present	5	2038645908	7	2	2	3	3	7	2	26	4	4	1	3	1	/	3	1	1	/	1	1	1	73
	Macaca mulatta	present	5	AANU01067250	/	2	4	4	3	6	/	22	5	3	1	1	1	2	2	2	1	1	1	4	1	66
	Homo sapiens	present	4	AY530201	3	3	1	1	4	6	1	23	4	3	1	1	1	/	1	1	1	1	/	2	1	59
	Pongo abelii	present	4	ABGA01204913	1	4	3	4	2	7	1	19	4	2	/	2	1	1	3	2	/	1	1	3	1	62
	Pongo abelii	absent	4	ABGA01130618	3	4	1	2	1	7	/	21	3	4	/	2	1	/	3	1	/	1	1	2	1	58
	Homo sapiens	present	3	AY530200	2	3	1	1	3	5	1	20	3	3	/	1	1	/	1	1	1	1	/	2	1	51
	Homo sapiens	absent	3	AJ544220	3	3	/	/	3	4	1	18	4	2	1	1	1	/	1	1	1	1	/	1	1	47
	Homo sapiens	present	2	HM756255	2	3	1	1	2	3	1	14	2	1	1	1	1	/	1	/	1	1	/	1	1	38
	Homo sapiens	absent	2	AJ544219	2	3	/	/	2	3	1	14	3	1	1	1	1	/	1	/	1	1	/	1	1	37
	Homo sapiens	absent	1	AJ544218	1	3	/	/	1	2	1	11	2	1	/	1	1	/	1	/	1	1	/	1	1	29
	Pan troglodytes	absent	1	AY669117	2	4	/	/	1	3	/	11	2	/	2	1	/	1	/	1	/	1	1	/	1	31
	Gorilla gorilla	absent	1	AY655739	1	4	/	/	/	1	/	11	2	/	2	1	/	1	1	1	1	2	1	1	1	31
Non Polymorphic HS1.2	Callithrix jacchus	present	1	ACFV01186605	/	3	2	3	/	2	2	12	/	1	/	3	/	/	/	/	/	/	/	2	1	31
	Callicebus moloch	present	1	AY649406	1	2	1	1	/	2	/	11	1	1	/	2	/	/	1	/	1	1	1	1	/	27
	Ailuropoda melanoleuca	present	1	ACTA01092430	1	3	1	3	/	1	2	14	3	/	2	3	1	1	/	/	/	2	1	2	/	40
	Felis catus	present	1	ACBE01217318	/	3	1	2	/	1	/	5	1	1	2	2	/	/	/	/	/	1	/	1	/	20
	Canis familiaris	present	1	L34972	/	4	1	2	1	4	1	14	/	/	/	1	1	1	1	1	/	/	2	3	/	37
	Cavia porcellus	present	1	AAKN02042605	/	2	2	2	/	1	/	5	/	/	/	1	/	1	/	/	/	/	/	3	/	17
	Myotis lucifugus	present	1	AAPE01571555	1	2	1	1	/	1	/	9	1	/	/	1	/	2	/	/	/	2	/	/	1	22
	Mus musculus	present	1	AAHY01199353	/	2	1	1	/	1	/	5	/	/	/	1	1	/	/	/	/	1	/	2	/	15
	Rattus norvegicus	present	1	AABR04001337	/	2	1	1	/	2	/	4	/	/	1	1	/	/	/	/	/	1	1	1	1	16
	Tursiops truncatus	present	1	ABRN01083071	/	1	1	1	/	1	/	7	/	/	/	1	1	/	/	/	/	/	/	/	/	13
				Tot	36	73	34	42	48	109	16	423	64	43	15	35	18	12	27	16	12	21	15	51	18
	Legend
	Bold	Transcription Factor conserved in all species
	Blue	Transcription Factor correlated to #40mer
