# Supplementary material for: Position and sequence conservation in Amniota of polymorphic enhancer HS1.2 within the palindrome of IgH 3'Regulatory Region
Source: BMC Evol Biol. 2011 Mar 15;11:71. doi: 10.1186/1471-2148-11-71 (PMC3068965; doi:10.1186/1471-2148-11-71)
Supplement: Additional file 2 — Full list of identified Transcription Factor Binding Sites. [file 1471-2148-11-71-S2.XLS]

## Sheet: Sheet1
Supplementary table 2: Full list of identified Transcription Factor Binding Sites.
				Transcription Factor name and TRANSFAC #
				c-Jun	c-Fos	GCN4	CRE-BP1	CREB	C/EBPalp	E4	MyoD	Id1	USF	AP-4	c-Myc	AP-2	GR	ER	RAR-α	RXR-β	REV-ErbA	GATA-1	Ttx	Sp1	Krox-20	Hb	WT1	CPE bind	HNF-1C	Pit-1a	Oct-1	HNF-3	HSTF	Adf-1	ICSBP	TEC1	c-Rel/NF-κB	SRF	Sox-4	Ik-1	Ik-2	ETF	delta fa	AP-1	AP-1	ATF	NF-1	NF-1	NF-muE1
Species	29mer (Y/N)	#40mer	Accession	1.1.1.1	1.1.1.2	1.1.1.5	1.1.1.6	1.1.2.0	1.1.3.0	1.2.1.0	1.2.2.0	1.2.8.0	1.3.1.2	1.3.1.4	1.3.2.1	1.6.1.0	2.1.1.1	2.1.1.4	2.1.2.1	2.1.2.2	2.1.2.3	2.2.1.1	2.2.2.0	2.3.1.0	2.3.2.1	2.3.2.2	2.3.2.3	2.3.3.0	3.1.1.12	3.1.2.1	3.1.2.2	3.3.2.0	3.4.1.0	3.5.1.2	3.5.3.0	3.6.1.0	4.1.1.0	4.3.2.0	4.6.1.0	9.9.1469	9.9.1470	9.9.270	9.9.278	9.9.29	9.9.31	9.9.51	9.9.537	9.9.539	9.9.561
Homo sapiens	Y	4	AY530201	3	/	/	1	1	3	1	1	/	/	/	4	6	/	/	/	/	/	1	/	23	4	/	3	1	/	/	1	/	1	/	/	/	/	1	/	/	/	1	1	1	/	/	/	2	1
Homo sapiens	Y	3	AY530200	2	/	/	1	1	3	1	1	/	/	/	3	5	/	/	/	/	/	1	/	20	3	/	3	/	/	/	1	/	1	/	/	/	/	1	/	/	/	1	1	1	/	/	/	2	1
Homo sapiens	Y	2	HM756255	2	/	/	1	1	3	1	1	/	/	/	2	3	/	/	/	/	/	1	/	14	2	/	1	1	/	/	1	/	1	/	/	/	/	1	/	/	/	/	1	1	/	/	/	1	1
Homo sapiens	N	3	AJ544220	3	/	/	1	1	3	/	/	/	/	/	3	4	/	/	/	/	/	1	/	18	4	/	2	1	/	/	1	/	1	/	/	/	/	1	/	/	/	1	1	1	/	/	/	1	1
Homo sapiens	N	2	AJ544219	2	/	/	1	1	3	/	/	/	/	/	2	3	/	/	/	/	/	1	/	14	3	/	1	1	/	/	1	/	1	/	/	/	/	1	/	/	/	/	1	1	/	/	/	1	1
Homo sapiens	N	1	AJ544218	1	/	/	1	1	3	/	/	/	/	/	1	2	/	/	/	/	/	1	/	11	2	/	1	/	/	/	1	/	1	/	/	/	/	1	/	/	/	/	1	1	/	/	/	1	1
Pan troglodytes	Y	12	AACZ03171140	6	/	/	1	1	7	4	4	/	/	/	10	17	/	/	/	1	/	1	/	54	9	/	8	/	/	/	1	/	1	/	/	/	/	6	/	/	/	1	1	1	/	/	1	3	1
Pan troglodytes	N	1	AY669117	2	/	1	1	1	4	/	/	1	/	/	1	3	/	/	1	1	/	/	/	11	2	/	/	2	/	/	1	/	/	1	/	/	1	/	/	/	/	1	/	1	1	1	1	/	1
Gorilla gorilla	N	1	AY655739	1	/	1	1	1	4	/	/	1	/	/	/	1	/	/	1	1	/	/	/	11	2	/	/	2	/	/	1	/	/	1	/	/	/	1	/	/	/	1	1	2	1	1	1	1	1
Pongo abelii	Y	4	ABGA01204913	1	/	/	/	/	4	3	4	/	/	/	2	7	/	1	/	1	/	1	/	19	4	/	2	/	/	/	2	/	1	1	/	/	/	3	/	/	/	2	/	1	/	/	1	3	1
Pongo abelii	N	4	ABGA01130618	3	/	/	/	/	4	1	2	/	/	/	1	7	/	/	/	2	/	/	/	21	3	/	4	/	/	/	2	/	1	/	/	/	/	3	/	/	/	1	/	1	/	/	1	2	1
Nomascus leucogenys	Y	5	2038645908	7	/	/	/	/	2	2	3	/	2	/	3	7	/	/	/	/	1	2	/	26	4	/	4	1	1	/	3	/	1	/	/	/	/	3	/	/	/	1	1	/	/	/	1	1	1
Macaca mulatta	Y	6	332719849	/	/	/	/	/	2	/	/	/	/	/	5	8	/	/	/	/	/	1	/	27	3	/	2	/	/	/	1	/	2	1	/	/	2	/	/	/	/	1	/	/	/	/	1	6	1
Macaca mulatta	Y	5	AANU01067250	/	/	/	/	/	2	4	4	/	/	/	3	6	/	/	/	1	/	/	/	22	5	/	3	1	/	/	1	/	1	2	/	/	/	2	/	/	/	2	1	1	/	/	1	4	1
Papio hamadryas	Y	8	1987725335 & 1988915424	/	/	/	/	/	2	5	5	1	/	/	7	14	/	/	/	1	/	/	/	46	8	/	6	/	/	1	1	/	1	1	/	/	1	1	/	/	/	2	1	/	/	/	2	8	1
Callithrix jacchus	Y	1	ACFV01186605	/	/	/	/	/	3	2	3	/	/	/	/	2	/	1	1	/	1	2	/	12	/	/	1	/	/	1	3	/	/	/	/	/	/	/	/	1	1	/	/	/	/	/	/	2	1
Callicebus moloch	Y	1	AY649406	1	/	1	/	/	2	1	1	2	/	1	/	2	/	/	/	/	/	/	/	11	1	/	1	/	/	/	2	/	/	/	/	/	/	1	/	1	1	/	1	1	1	/	1	1	/
Ailuropoda melanoleuca	Y	1	ACTA01092430	1	/	/	/	/	3	1	3	/	/	/	/	1	1	2	/	/	/	2	/	14	3	/	/	2	/	/	3	/	1	1	/	/	/	/	1	/	/	/	/	2	/	/	1	2	/
Felis catus	Y	1	ACBE01217318	/	1	1	/	/	3	1	2	/	/	/	/	1	/	/	1	/	1	/	1	5	1	/	1	2	/	/	2	/	/	/	/	/	1	/	1	/	/	/	/	1	/	/	/	1	/
Canis familiaris	Y	1	L34972	/	/	/	/	/	4	1	2	/	1	/	1	4	/	1	/	/	1	1	/	14	/	/	/	/	/	/	1	/	1	1	/	/	/	1	1	/	/	1	/	/	/	/	2	3	/
Cavia porcellus	Y	1	AAKN02042605	/	/	/	/	/	2	2	2	/	/	/	/	1	/	/	/	/	/	/	/	5	/	/	/	/	/	/	1	/	/	1	/	/	1	/	/	/	/	/	/	/	/	/	/	3	/
Myotis lucifugus	Y	1	AAPE01571555	1	/	1	/	/	2	1	1	/	/	/	/	1	1	/	/	/	/	/	/	9	1	/	/	/	/	/	1	1	/	2	/	/	1	/	/	/	/	/	/	2	1	/	/	/	1
Mus musculus	Y	1	AAHY01199353	/	/	1	/	/	2	1	1	/	1	/	/	1	/	1	/	/	/	/	/	5	/	1	/	/	/	/	1	/	1	/	1	/	/	/	/	/	/	/	/	1	/	/	/	2	/
Rattus norvegicus	Y	1	AABR04001337	/	/	/	/	/	2	1	1	/	/	/	/	2	/	1	/	/	2	/	/	4	/	1	/	1	1	/	1	/	/	/	/	1	/	/	/	/	/	/	/	1	/	/	1	1	1
Tursiops truncatus	Y	1	ABRN01083071	/	/	/	/	/	1	1	1	/	/	/	/	1	/	/	/	/	/	/	/	7	/	1	/	/	/	/	1	/	1	/	/	/	/	/	/	/	/	/	/	/	/	/	/	/	/
				36	1	6	9	9	73	34	42	5	4	1	48	109	2	7	4	8	6	16	1	423	64	3	43	15	2	2	35	1	18	12	1	1	7	27	3	2	2	16	12	21	4	2	15	51	18
Footnote
Bold	Transcription Factor conserved in all species
Blue	Transcription Factor correlated to # of 40mer
[truncated: 8 more columns]
