# Supplementary material for: Position and sequence conservation in Amniota of polymorphic enhancer HS1.2 within the palindrome of IgH 3'Regulatory Region
Source: BMC Evol Biol. 2011 Mar 15;11:71. doi: 10.1186/1471-2148-11-71 (PMC3068965; doi:10.1186/1471-2148-11-71)
Supplement: Additional file 3 — List of sequences used for phylogenetics analysis in figure 8. [file 1471-2148-11-71-S3.XLS]

## Sheet: Table1
Supplementary table 3: List of sequences used for phylogenetics analysis in figure 8
	Alpha		HS3		HS1,2		HS4
	Accession	sequence limits	Accession	sequence limits	Accession (variant)	sequence limits	Accession	sequence limits
Homo sapiens	NC_000014.8	106053245-106054732	NC_000014.8	106048351-106048676	NC_000014.8 (*4)	106041545-106042009	NC_000014.8	106032614-106032974
					AL928762.2 (*1)	2746-3032
Gorilla gorilla	X15045.1	289-1812	CABD02117312.1	603-928	AACZ03098230.1	180-467	CABD02117308.1	774-1134
Pongo abelii	NC_012605.1	1944-2870	NC_012605.1	107379975-107380295	NC_012605.1	107513365-107512914	NC_012605.1	107359118-107359473
Felis catus	ACBE01217322.1	289-1360	ACBE01217318.1	2989-2789	ACBE01217318.1	6071-6327	ACBE01217316.1	15036-15400
Canis familiaris	NC_006590.2	75908280-75909750	NC_006590.2	75902845-75903083	AC187024.23	154309-154595	NC_006590.2	75890997-75891153
Ailuropoda melanoleuca	NW_003220303.1	26269-27683	NW_003220303.1	21673-21922	NW_003220303.1	18230-18533	NW_003220303.1	14092-14412
Oryctolagus cuniculus	AAGW02083105.1	518-1886	AY386698.1	12227-12474	AY386698.1	16448-16608	AY386698.1	21478-21816
Rattus norvegicus	NC_005105.2	138250058-138251534	NC_005105.2	138221453-138221200	AC_000074.1	129843622-129843774	AC_000074.1	130442314-130442489
Mus musculus	NC_000078.5	114496948-114498433	NC_000078.5	114492057-114492308	NC_000078.5	114482977-114483159	NC_000078.5	114466607-114466772
